# Supplementary material for: Analysis of Genomic Characteristics of SARS-CoV-2 in Italy, 29 January to 27 March 2020
Source: Viruses. 2022 Feb 25;14(3):472. doi: 10.3390/v14030472 (PMC8951147; doi:10.3390/v14030472)
Supplement: Supplementary file 1 [file viruses-14-00472-s001.zip]

Archive with 1 entries (1 files):
- viruses-1300487-supplementary.pdf
